# Supplementary material for: Molecular and morphological evidence for Penstemon luculentus (Plantaginaceae): a replacement name for Penstemon fremontii var. glabrescens
Source: PhytoKeys. 2016 May 20;(63):47–62. doi: 10.3897/phytokeys.63.7952 (PMC4956928; doi:10.3897/phytokeys.63.7952)
Supplement: XML Treatment for Penstemon luculentus [file phytokeys.63.7952-treatment1.xml]

<!DOCTYPE tp:taxon-treatment
  PUBLIC "-//TaxonX//DTD Taxonomic Treatment Publishing DTD v0 20100105//EN" "tax-treatment-NSO.dtd">
<tp:taxon-treatment xmlns:tp="http://www.plazi.org/taxpub"><tp:treatment-meta><kwd-group><label>Taxon classification</label><kwd><named-content content-type="kingdom">Plantae</named-content></kwd><kwd><named-content content-type="order">Lamiales</named-content></kwd><kwd><named-content content-type="family">Plantaginaceae</named-content></kwd></kwd-group><mixed-citation publication-type="journal"><person-group><name><surname>Johnson</surname><given-names>Robert L.</given-names></name><name><surname>Stevens</surname><given-names>Mikel R.</given-names></name><name><surname>Johnson</surname><given-names>Leigh A.</given-names></name><name><surname>Robbins</surname><given-names>Matthew D.</given-names></name><name><surname>Anderson</surname><given-names>Chris D.</given-names></name><name><surname>Ricks</surname><given-names>Nathan J.</given-names></name><name><surname>Farley</surname><given-names>Kevin M.</given-names></name></person-group><article-title>Molecular and morphological evidence for <italic><tp:taxon-name><tp:taxon-name-part taxon-name-part-type="genus">Penstemon</tp:taxon-name-part> <tp:taxon-name-part taxon-name-part-type="species">luculentus</tp:taxon-name-part></tp:taxon-name></italic> (<tp:taxon-name><tp:taxon-name-part taxon-name-part-type="family">Plantaginaceae</tp:taxon-name-part></tp:taxon-name>): a replacement name for <italic><tp:taxon-name><tp:taxon-name-part taxon-name-part-type="genus">Penstemon</tp:taxon-name-part> <tp:taxon-name-part taxon-name-part-type="species">fremontii</tp:taxon-name-part></tp:taxon-name></italic> var. <italic><tp:taxon-name><tp:taxon-name-part taxon-name-part-type="variety">glabrescens</tp:taxon-name-part></tp:taxon-name></italic></article-title><source>PhytoKeys</source><day>20</day><month>5</month><year>2016</year><volume>2016</volume><issue>63</issue><fpage>47</fpage><lpage>62</lpage><pub-id pub-id-type="doi">10.3897/phytokeys.63.7952</pub-id></mixed-citation></tp:treatment-meta><tp:nomenclature><tp:taxon-name>
            <tp:taxon-name-part taxon-name-part-type="genus">Penstemon</tp:taxon-name-part>
            <tp:taxon-name-part taxon-name-part-type="species">luculentus</tp:taxon-name-part>
            <object-id xmlns:xlink="http://www.w3.org/1999/xlink" content-type="ipni" xlink:type="simple">urn:lsid:ipni.org:names:77154920-1</object-id>
          </tp:taxon-name><tp:taxon-authority>R.L.Johnson &amp; M.R.Stevens</tp:taxon-authority><tp:taxon-status xmlns:xlink="http://www.w3.org/1999/xlink" xlink:type="simple">nom. nov.</tp:taxon-status><tp:nomenclature-citation-list><tp:nomenclature-citation><tp:taxon-name>
                <tp:taxon-name-part taxon-name-part-type="genus">Penstemon</tp:taxon-name-part> <tp:taxon-name-part taxon-name-part-type="species">luculentus</tp:taxon-name-part></tp:taxon-name><comment> R.L.Johnson &amp; M.R.Stevens, nom. nov. ≡ <tp:taxon-name><tp:taxon-name-part taxon-name-part-type="genus">Penstemon</tp:taxon-name-part> <tp:taxon-name-part taxon-name-part-type="species">fremontii</tp:taxon-name-part> <tp:taxon-name-part taxon-name-part-type="authority">Torr. &amp; A. Gray</tp:taxon-name-part> <tp:taxon-name-part taxon-name-part-type="infraspecific-rank">var.</tp:taxon-name-part> <tp:taxon-name-part taxon-name-part-type="variety">glabrescens</tp:taxon-name-part></tp:taxon-name> Dorn &amp; Lichvar, Madroño 37(3): 195–199, f. 1, 2 [map]. 1990. (non <tp:taxon-name><tp:taxon-name-part taxon-name-part-type="genus">Penstemon</tp:taxon-name-part> <tp:taxon-name-part taxon-name-part-type="species">glabrescens</tp:taxon-name-part></tp:taxon-name> Pennell in Contributions from the United States National Herbarium 20: 375–376. 1920). Type: USA. Colorado: Garfield Co, Douglas Pass, 8000 ft., 7 July 1987, <italic>R. Dorn 4656</italic> (holotype <named-content xmlns:xlink="http://www.w3.org/1999/xlink" content-type="dwc:institutional_code" xlink:type="simple">RMS</named-content>!). </comment></tp:nomenclature-citation></tp:nomenclature-citation-list></tp:nomenclature><tp:treatment-sec sec-type="notes"><title>Note.</title><p>Elevating <tp:taxon-name><tp:taxon-name-part taxon-name-part-type="genus">Penstemon</tp:taxon-name-part> <tp:taxon-name-part taxon-name-part-type="species">fremontii</tp:taxon-name-part> <tp:taxon-name-part taxon-name-part-type="infraspecific-rank">var.</tp:taxon-name-part> <tp:taxon-name-part taxon-name-part-type="variety">glabrescens</tp:taxon-name-part></tp:taxon-name> to a species using the epithet <italic><tp:taxon-name><tp:taxon-name-part taxon-name-part-type="species">glabrescens</tp:taxon-name-part></tp:taxon-name></italic> was not possible because <italic><tp:taxon-name><tp:taxon-name-part taxon-name-part-type="genus">Penstemon</tp:taxon-name-part> <tp:taxon-name-part taxon-name-part-type="species">glabrescens</tp:taxon-name-part></tp:taxon-name></italic> is already occupied (<xref ref-type="bibr" rid="B12">Pennell 1920</xref>).</p></tp:treatment-sec><tp:treatment-sec sec-type="etymology"><title>Etymology.</title><p>
            <italic><tp:taxon-name><tp:taxon-name-part taxon-name-part-type="genus">Penstemon</tp:taxon-name-part> <tp:taxon-name-part taxon-name-part-type="species">luculentus</tp:taxon-name-part></tp:taxon-name></italic> is derived from the Latin “<italic><tp:taxon-name><tp:taxon-name-part taxon-name-part-type="species">luculentus</tp:taxon-name-part></tp:taxon-name></italic>,” meaning brilliant or bright. The name was chosen to reflect the brilliant blue flower color, which is particularly striking in the field contrasting against the whitish or tan shale background typically associated with the species (Fig. <xref ref-type="fig" rid="F1">1A, B</xref>).</p><fig id="F1" position="float" orientation="portrait"><label>Figure 1.</label><caption><p>
          <bold>A</bold> <italic><tp:taxon-name><tp:taxon-name-part taxon-name-part-type="genus">Penstemon</tp:taxon-name-part> <tp:taxon-name-part taxon-name-part-type="species">luculentus</tp:taxon-name-part></tp:taxon-name></italic> in its commonly found native whitish or tan shale habitat <bold>B</bold> An individual <italic><tp:taxon-name><tp:taxon-name-part taxon-name-part-type="genus">Penstemon</tp:taxon-name-part> <tp:taxon-name-part taxon-name-part-type="species">luculentus</tp:taxon-name-part></tp:taxon-name></italic> plant growing in its typical shale habitat.</p></caption><graphic xmlns:xlink="http://www.w3.org/1999/xlink" xlink:href="phytokeys-063-047-g001.jpg" position="float" orientation="portrait" xlink:type="simple" id="oo_89415.jpg"/></fig></tp:treatment-sec><tp:treatment-sec sec-type="remarks"><title>Remarks.</title><p>
            <italic><tp:taxon-name><tp:taxon-name-part taxon-name-part-type="genus">Penstemon</tp:taxon-name-part> <tp:taxon-name-part taxon-name-part-type="species">luculentus</tp:taxon-name-part></tp:taxon-name></italic> (≡ <tp:taxon-name><tp:taxon-name-part taxon-name-part-type="genus">Penstemon</tp:taxon-name-part> <tp:taxon-name-part taxon-name-part-type="species">fremontii</tp:taxon-name-part> <tp:taxon-name-part taxon-name-part-type="infraspecific-rank">var.</tp:taxon-name-part> <tp:taxon-name-part taxon-name-part-type="variety">glabrescens</tp:taxon-name-part></tp:taxon-name>) grows almost exclusively on steep slopes composed of Green River shale or sometimes intermixed with sandstone fragments from overlying strata. It is locally common on road cuts. It occurs primarily within the Piceance drainage with populations occurring abundantly on exposed shale along Piceance Creek and the adjacent tributaries, including the Yellow Creek drainage in Rio Blanco Co., CO. (Fig. <xref ref-type="fig" rid="F2">2</xref>). It also occurs on shale slopes of the Roan Creek drainage in Garfield Co., CO. The <abbrev xmlns:xlink="http://www.w3.org/1999/xlink" xlink:type="simple"><def><p>Colorado Natural Heritage Program </p></def>(CNHP)</abbrev> gives this taxon a global rank of G3G4T2 and a state rank of S2 due to threats from gas and oil drilling throughout its habitat in the Piceance Basin (<xref ref-type="bibr" rid="B3">CNHP 2015</xref>). The ranking of G3G4 indicates a status between vulnerable and apparently secure. The rank of S2 specifies a state status of “imperiled – at high risk of extinction due to very restricted range, very few populations (often 20 or fewer), recent and widespread declines, or other factors” (<xref ref-type="bibr" rid="B14">Rondeau et al. 2011</xref>). Currently oil and gas drilling have not had a noticeable impact on its populations, but that could change if oil extraction begins to include the mining of oil shale.</p><fig id="F2" position="float" orientation="portrait"><label>Figure 2.</label><caption><p>Map showing known distribution of <italic><tp:taxon-name><tp:taxon-name-part taxon-name-part-type="genus">Penstemon</tp:taxon-name-part> <tp:taxon-name-part taxon-name-part-type="species">luculentus</tp:taxon-name-part></tp:taxon-name></italic> in Rio Blanco and Garfield counties Colorado.</p></caption><graphic xmlns:xlink="http://www.w3.org/1999/xlink" xlink:href="phytokeys-063-047-g002.jpg" position="float" orientation="portrait" xlink:type="simple" id="oo_89416.jpg"/></fig></tp:treatment-sec><ref-list><ref id="B12"><mixed-citation xmlns:xlink="http://www.w3.org/1999/xlink" xlink:type="simple">
          <person-group><name name-style="western"><surname>Pennell</surname><given-names>FW</given-names></name></person-group> (<year>1920</year>) <article-title><tp:taxon-name><tp:taxon-name-part taxon-name-part-type="family">Scrophulariaceae</tp:taxon-name-part></tp:taxon-name> of the central Rocky Mountain states.</article-title> <source>Contributions from the United States National Herbarium</source> <volume>20</volume>: <fpage>313</fpage>–<lpage>381</lpage>.</mixed-citation></ref><ref id="B3"><mixed-citation xmlns:xlink="http://www.w3.org/1999/xlink" xlink:type="simple">
          <institution xlink:type="simple">CNHP</institution> (<year>2015</year>) <article-title>Colorado Natural Heritage Program. Colorado Rare Plant Guide: <tp:taxon-name><tp:taxon-name-part taxon-name-part-type="genus">Penstemon</tp:taxon-name-part> <tp:taxon-name-part taxon-name-part-type="species">fremontii</tp:taxon-name-part> <tp:taxon-name-part taxon-name-part-type="infraspecific-rank">var.</tp:taxon-name-part> <tp:taxon-name-part taxon-name-part-type="variety">glabrescens</tp:taxon-name-part></tp:taxon-name>.</article-title> <ext-link xlink:type="simple" ext-link-type="uri" xlink:href="http://www.cnhp.colostate.edu/download/projects/rareplants/guide.asp?id=24426">http://www.cnhp.colostate.edu/download/projects/rareplants/guide.asp?id=24426</ext-link> [<date-in-citation content-type="access-date">accessed 18.12.2015</date-in-citation>]</mixed-citation></ref><ref id="B14"><mixed-citation xmlns:xlink="http://www.w3.org/1999/xlink" xlink:type="simple">
          <person-group><name name-style="western"><surname>Rondeau</surname><given-names>RK</given-names></name><name name-style="western"><surname>Handwerk</surname><given-names>J</given-names></name><name name-style="western"><surname>Simers</surname><given-names>L</given-names></name><name name-style="western"><surname>Granau</surname></name><name name-style="western"><surname>Pague</surname><given-names>C</given-names></name></person-group> (<year>2011</year>) <source>The state of Colorado’s biodiversity</source>. Prepared by <publisher-name>The Nature Conservancy by the Colorado Natural Heritage Program, Colorado State Univeristy</publisher-name>, <publisher-loc>Fort Collins, Colorado</publisher-loc>.</mixed-citation></ref></ref-list></tp:taxon-treatment>
